# Supplementary material for: Deep machine learning provides state-of-the-art performance in image-based plant phenotyping
Source: Gigascience. 2017 Aug 23;6(10):1–10. doi: 10.1093/gigascience/gix083 (PMC5632296; doi:10.1093/gigascience/gix083)
Supplement: Additional files [file gix083_Supp.zip]

Archive with 3 entries (3 files):
- Additional File 2.pdf
- Additonal File 1.pdf
- Additonal File 3.pdf
